# Supplementary material for: Grazing on Marine Viruses and Its Biogeochemical Implications
Source: mBio. 2023 Jan 30;14(1):e01921-21. doi: 10.1128/mbio.01921-21 (PMC9973340; doi:10.1128/mbio.01921-21)
Supplement: TABLE S2 [file mbio.01921-21-s0003.xlsx]

## Sheet: Description
Table S2. Summary data on viruses used for viral C, N and P content modelled for Figure 1.

## Sheet: Table S2
Virus taxon ID	Abbreviation	Virus family	Host phylum	Genome size (kb)	Particle size_diam (nm)	Particle size reference	Radius (nm)	Head_C	Head_N	Head_P	Head_C:N	Head_N:P	Radius_adj (nm)	Head_C_adj	Head_N_adj	Head_P_adj	Head_C:N_adj	Head_N:P_adj
Bacillus spp. phage Φ29	Phi29	Podoviridae	Bacteria	19.282	45.6	Jover et al.	23.5122	859175	280216	38564	3.06612	7.26626
Enterobacteria phage λ	Lambda	Siphoviridae	Bacteria	46.214	63	Jover et al.	30.6198	1.74175e+06	582508	92428	2.99008	6.30229
Enterobacteria phage HK97	HK97	Siphoviridae	Bacteria	39.732	66	Jover et al.	29.2384	1.53818e+06	512236	79464	3.00287	6.44614
Enterobacteria phage T4	T4	Myoviridae	Bacteria	168.903	92.6	Jover et al.	46.3	5.38262e+06	1.86469e+06	349291	2.88661	5.33848
Enterobacteria phage T7	T7	Autographiviridae	Bacteria	39.937	60	Jover et al.	29.2843	1.54468e+06	514477	79874	3.00243	6.4411
Escherichia spp. phage N4	N4	Schitoviridae	Bacteria	70.153	69.6	Jover et al.	34.8174	2.46585e+06	834258	140306	2.95574	5.94599
Roseophage SIO1-1989	SIO1-1989	Zobellviridae	Bacteria	39.9	43	Rowher et al. 2000; Angly et al. 2009	29.276	1.54351e+06	514072	79800	3.00251	6.44201
Ruegeria phage vB RpoS-V10	vB_RpoS-V10	Siphoviridae	Bacteria	147.5		Zhan and Chen. 2019	43.9018	4.64844e+06	1.60361e+06	295000	2.89874	5.43595
Silicibacter pomeroyi phage DSS3Φ2	DSS3Φ2	Podoviridae	Bacteria	74.9	70	Zhao et al. 2009	35.5305	2.60553e+06	883084	149800	2.95049	5.89508
Sulfitobacter phage ΦCB2047-A	ΦCB2047-A	Podoviridae	Bacteria	40.9		Ankrah et al. 2014b	29.4979	1.57517e+06	524984	81800	3.00041	6.4179
Synechococcus phage Syn5	Syn5	Autographiviridae	Bacteria	46	60	Jover et al.	30.5764	1.73509e+06	580206	92000	2.99047	6.30659
Acanthocystis turfacea Chlorella Virus 1	ATCV	Phycodnaviridae	Alga	288			54.2471	8.35187e+06	2.92781e+06	576000	2.8526	5.083	70.6	2.4186e+07	5.35662e+06	773046	4.51515	6.92924
Ectocarpus siliculosus Virus 1	EsV-1	Phycodnaviridae	Alga	336			56.9755	9.57677e+06	3.36889e+06	672000	2.84271	5.01322	73.7953	2.69804e+07	6.02731e+06	889667	4.47636	6.77479
Emiliania huxleyi Virus 86	EhV-86	Phycodnaviridae	Alga	407	180 (range 170-190)	Wilson et al., 2002	60.5701	1.1364e+07	4.01442e+06	814000	2.8308	4.93172	78.0049	3.09489e+07	6.99115e+06	1.0604e+06	4.42686	6.59292
Emiliania huxleyi Virus 99B1	EhV-99b1	Phycodnaviridae	Alga	377	180 (range 170-190)	Wilson et al., 2002	59.1068	1.0612e+07	3.74255e+06	754000	2.83551	4.9636	76.2912	2.92934e+07	6.58754e+06	988490	4.44679	6.66424
Feldmannia irregularis Virus FirrV-1	FirrV-1	Phycodnaviridae	Alga	191			47.6266	5.81965e+06	2.02049e+06	382000	2.88031	5.28925	62.8469	1.81541e+07	3.93518e+06	533275	4.61327	7.37927
Heterosigma akashiwo Virus 01 Isolate HaV53	HaV53	Phycodnaviridae	Alga	275	185	Nagasaki et al., 1993	53.4564	8.01737e+06	2.80758e+06	550000	2.85562	5.10468	69.6742	2.34105e+07	5.17178e+06	741262	4.52659	6.977
Ostreococcus lucimarinus Virus OlV1	OlV1	Phycodnaviridae	Alga	194	120-140	Derelle et al., 2015	47.8616	5.89943e+06	2.04897e+06	388000	2.87922	5.28084	63.1222	1.83506e+07	3.98086e+06	540796	4.60971	7.36111
Ostreococcus tauri Virus OtV5	OtV5	Phycodnaviridae	Alga	187	122	Derelle et al., 2008	47.3093	5.71309e+06	1.98248e+06	374000	2.88179	5.30074	62.4754	1.78908e+07	3.87406e+06	523233	4.6181	7.40408
Ostreococcus tauri Virus 1	OtV1	Phycodnaviridae	Alga	192	100-120	Weynberg et al., 2009	47.7052	5.84625e+06	2.02999e+06	384000	2.87995	5.28643	62.939	1.82197e+07	3.95042e+06	535783	4.61208	7.37318
Micromonas pusilla Virus SP1	MpV	Phycodnaviridae	Alga	173	125	Martinez-Martinez et al 2015	46.162	5.33843e+06	1.84895e+06	346000	2.88728	5.34378	61.1318	1.69577e+07	3.65814e+06	487966	4.63562	7.49671
Paramecium bursaria Chlorella Virus 1	PBCV-1	Phycodnaviridae	Alga	331	165-190	Meints et al 1984	56.7039	9.44987e+06	3.32313e+06	662000	2.84366	5.01984	73.4772	2.6694e+07	5.95824e+06	877569	4.48017	6.78949
Paramecium bursaria Chlorella Virus AR158	PBCV-AR158	Phycodnaviridae	Alga	345			57.4576	9.80482e+06	3.45114e+06	690000	2.84104	5.00165	74.3599	2.74935e+07	6.15121e+06	911418	4.46961	6.74905
Paramecium bursaria Chlorella Virus CVK2	PBCV-CVK2	Phycodnaviridae	Alga	350			57.7218	9.93132e+06	3.49677e+06	700000	2.84014	4.99539	74.6693	2.77772e+07	6.21981e+06	923487	4.46593	6.73514
Paramecium bursaria Chlorella Virus FR483	PBCV-FR483	Phycodnaviridae	Alga	321			56.1525	9.1956e+06	3.2315e+06	642000	2.84561	5.03349	72.8315	2.6118e+07	5.81957e+06	853339	4.48795	6.81977
Paramecium bursaria Chlorella Virus MT325	PBCV-MT325	Phycodnaviridae	Alga	314			55.7596	9.01724e+06	3.16725e+06	628000	2.84702	5.0434	72.3714	2.57123e+07	5.72207e+06	836351	4.49352	6.84172
Organic Lake Phycodnavirus 1	OLPV-1	Mimiviridae	Alga	345			57.4576	9.80482e+06	3.45114e+06	690000	2.84104	5.00165	74.3599	2.74935e+07	6.15121e+06	911418	4.46961	6.74905
Organic Lake Phycodnavirus 2	OLPV-2	Mimiviridae	Alga	282			53.8852	8.19764e+06	2.87236e+06	564000	2.85397	5.09284	70.1762	2.38291e+07	5.27149e+06	758388	4.52038	6.95092
Aureococcus anophagefferens Virus BtV-01	BtV-01	Mimiviridae	Alga	371	140	Sieburth et al., 1988	58.8049	1.04611e+07	3.68803e+06	742000	2.8365	4.97039	75.9376	2.89587e+07	6.5062e+06	974068	4.45094	6.67941
Chrysochromulina ericina Virus CeV-01B	CeV-01B	Mimiviridae	Alga	474	160	Sandaa et al., 2001	63.5962	1.30291e+07	4.61754e+06	948000	2.82165	4.87083	81.5487	3.45501e+07	7.87617e+06	1.21997e+06	4.38666	6.45602
Haptolina ericina Virus HeV-RF02	HeV RF02	Mimiviridae	Alga	581	190 x 160 (elongated)	Johannessen et al., 2015	67.8853	1.56544e+07	5.57125e+06	1.162e+06	2.80985	4.79453	86.5716	4.00762e+07	9.25124e+06	1.47238e+06	4.33198	6.28319
Phaeocystis pouchetii Virus 01	PpV	Mimiviridae	Alga	485	220	Yan et al., 2005	64.0652	1.33007e+07	4.71609e+06	970000	2.82029	4.86195	82.0979	3.513e+07	8.01955e+06	1.24605e+06	4.38055	6.43598
Phaeocystis globosa Virus 12T	PgV-12T	Mimiviridae	Alga	460	150	Baudoux and Brussaard., 2005	62.9887	1.26827e+07	4.49194e+06	920000	2.82343	4.88254	80.8372	3.38077e+07	7.69295e+06	1.18674e+06	4.39463	6.48243
Phaeocystis globosa Virus 14T	PgV-14T	Mimiviridae	Alga	453	150	Baudoux and Brussaard., 2005	62.6803	1.25092e+07	4.42906e+06	906000	2.82434	4.88859	80.476	3.34345e+07	7.60102e+06	1.1701e+06	4.39869	6.49604
Phaecystis globosa Virus 16T	PgV-16T	Mimiviridae	Alga	460			62.9887	1.26827e+07	4.49194e+06	920000	2.82343	4.88254	80.8372	3.38077e+07	7.69295e+06	1.18674e+06	4.39463	6.48243
Prymnesium kappa Virus PkV-RF01	PkV RF01	Mimiviridae	Alga	1420	400	Blanc-Mathieu et al., 2021	90.5746	3.54611e+07	1.28309e+07	2.84e+06	2.76372	4.51793	113.143	7.82823e+07	1.91655e+07	3.39575e+06	4.08455	5.64396
Prymnesium kappa Virus PkV-RF02	PkV RF02	Mimiviridae	Alga	580	160	Johannessen et al., 2015	67.8478	1.563e+07	5.56238e+06	1.16e+06	2.80994	4.79516	86.5276	4.00257e+07	9.23857e+06	1.47003e+06	4.33245	6.2846
Prymnesium parvum DNA Virus BW1	PpDNAV	Mimiviridae	Alga	500	221	Wagstaff et al., 2018	64.6935	1.36705e+07	4.85027e+06	1e+06	2.8185	4.85027	82.8337	3.59162e+07	8.21426e+06	1.28156e+06	4.37242	6.40959
Pyramimonas orientalis Virus 01	PoV	Mimiviridae	Alga	560	220 x 180	Sandaa et al., 2001	67.0878	1.5142e+07	5.38487e+06	1.12e+06	2.81194	4.80792	85.6377	3.90106e+07	8.98459e+06	1.42305e+06	4.34195	6.31362
Tetraselmis virus 1	TetV	Mimiviridae	Alga	668	226 & 257 (min & max)	Schvarcz and Steward, 2018	70.9984	1.77643e+07	6.33979e+06	1.336e+06	2.80204	4.74535	90.2172	4.44066e+07	1.03416e+07	1.67585e+06	4.29397	6.171
Acanthamoeba castellanii mamavirus Hal-V	ACMV-H	Mimiviridae	Protozoan	1192			85.5833	3.01709e+07	1.0884e+07	2384000	2.77204	4.56544	107.297	6.85038e+07	1.65732e+07	2.87968e+06	4.13341	5.75521
Acanthamoeba castellanii mimivirus shirakomae	ACMV-S	Mimiviridae	Protozoan	1183			85.3736	2.9961e+07	1.08069e+07	2.366e+06	2.77241	4.56757	107.052	6.81108e+07	1.64697e+07	2.85923e+06	4.13553	5.76017
Acanthamoeba polyphaga lentillevirus	AplV	Mimiviridae	Protozoan	1193			85.6065	3.01943e+07	1.08926e+07	2.386e+06	2.772	4.56521	107.325	6.85474e+07	1.65847e+07	2.88195e+06	4.13318	5.75467
Acanthamoeba polyphaga mimivirus	APMV	Mimiviridae	Protozoan	1181			85.3269	2.99144e+07	1.07897e+07	2.362e+06	2.77249	4.56804	106.997	6.80234e+07	1.64467e+07	2.85469e+06	4.136	5.76128
Bodo saltans virus strain NG1	BsV	Mimiviridae	Protozoan	1386	300	Deeg et al., 2018	89.866	3.46753e+07	1.25415e+07	2.772e+06	2.76485	4.52434	112.313	7.68441e+07	1.87823e+07	3.31901e+06	4.09131	5.659
Cafeteria roenbergensis virus BV-PW1	CroV	Mimiviridae	Protozoan	617	300	Xiao et al., 2018	69.2088	1.65298e+07	5.88994e+06	1.234e+06	2.80645	4.77304	88.1215	4.18839e+07	9.70511e+06	1.55674e+06	4.31565	6.23424
Bandra megavirus	BmV	Mimiviridae	Protozoan	1236	465	Chatterjee et al., 2019	86.5932	3.11958e+07	1.12608e+07	2.472e+06	2.77029	4.55536	108.48	7.04168e+07	1.70778e+07	2.97956e+06	4.12329	5.73166
Megavirus chiliensis	Mech	Mimiviridae	Protozoan	1259	440	Arslan et al., 2011	87.1116	3.17308e+07	1.14576e+07	2.518e+06	2.76941	4.55028	109.087	7.14115e+07	1.73407e+07	3.03171e+06	4.11814	5.71978
Megavirus courdo7 isolate Mv13-c7	Meco	Mimiviridae	Protozoan	1007			81.0413	2.58374e+07	9.29277e+06	2.014e+06	2.78038	4.61408	101.978	6.03021e+07	1.44248e+07	2.45801e+06	4.18046	5.86848
Powai lake megavirus isolate 1	PlV	Mimiviridae	Protozoan	1209	425	Chatterjee et al., 2016	85.9764	3.05672e+07	1.10297e+07	2.418e+06	2.77136	4.56149	107.758	6.92445e+07	1.67684e+07	2.91829e+06	4.12946	5.74598
Moumouvirus australiensis isolate 10A	MoV	Mimiviridae	Protozoan	1098			83.3392	2.79742e+07	1.00769e+07	2.196e+06	2.77606	4.58877	104.669	6.43702e+07	1.54872e+07	2.6658e+06	4.15634	5.80961
Moumouvirus monve isolate Mv13-mv	MoMo	Mimiviridae	Protozoan	1017			81.3004	2.60728e+07	9.37909e+06	2.034e+06	2.77989	4.61115	102.282	6.07526e+07	1.45421e+07	2.48088e+06	4.1777	5.86167
Saudi moumouvirus	SDMV	Mimiviridae	Protozoan	1030	500	Bajrai et al., 2017	81.6347	2.63785e+07	9.49125e+06	2.06e+06	2.77925	4.6074	102.673	6.13369e+07	1.46944e+07	2.5106e+06	4.17416	5.85295
Catovirus CTV1	CaV	Mimiviridae	Protozoan	1532			92.8319	3.80428e+07	1.37825e+07	3.064e+06	2.76022	4.49821	115.786	8.29754e+07	2.04203e+07	3.64804e+06	4.06337	5.59761
Hirudovirus strain Sangsue	HV-Sang	Mimiviridae	Protozoan	1181	410	Boughalmi et al., 2013	85.3269	2.99144e+07	1.07897e+07	2.362e+06	2.77249	4.56804	106.997	6.80234e+07	1.64467e+07	2.85469e+06	4.136	5.76128
Hokovirus HKV1	HoV	Mimiviridae	Protozoan	1326			88.5867	3.32861e+07	1.20299e+07	2.652e+06	2.76694	4.53617	110.815	7.42899e+07	1.81033e+07	3.18342e+06	4.10366	5.68675
Hyperionvirus sp clone	HyV	Mimiviridae	Protozoan	859			76.9879	2.23375e+07	8.01046e+06	1.718e+06	2.78854	4.66267	97.2315	5.35239e+07	1.26694e+07	2.11829e+06	4.22464	5.98097
Indivirus ILV1	InV	Mimiviridae	Protozoan	862			77.0745	2.24088e+07	8.03655e+06	1.724e+06	2.78836	4.66157	97.3329	5.36635e+07	1.27054e+07	2.1252e+06	4.22368	5.97844
Klosneuvirus KNV1	KloV	Mimiviridae	Protozoan	1573			93.6306	3.89854e+07	1.41302e+07	3.146e+06	2.75901	4.49148	116.721	8.46773e+07	2.0877e+07	3.74022e+06	4.05601	5.58175
Mimivirus Bombay	MiB	Mimiviridae	Protozoan	1182	435	Chatterje et al., 2016	85.3503	2.99377e+07	1.07983e+07	2.364e+06	2.77245	4.5678	107.024	6.80671e+07	1.64582e+07	2.85696e+06	4.13576	5.76073
Niemeyer virus	NiV	Mimiviridae	Protozoan	1299	463 (616 with tail)	Boratto et al., 2015	87.9984	3.26598e+07	1.17994e+07	2.598e+06	2.76791	4.54174	110.126	7.31333e+07	1.77966e+07	3.12232e+06	4.10941	5.69979
Samba virus	SaV / SMBV	Mimiviridae	Protozoan	1181	527	Schrad et al., 2017	85.3269	2.99144e+07	1.07897e+07	2.362e+06	2.77249	4.56804	106.997	6.80234e+07	1.64467e+07	2.85469e+06	4.136	5.76128
Tupanvirus soda lake	TV soda lake	Mimiviridae	Protozoan	1440	450 (550 with tail)	Rodrigues et al., 2019	90.9862	3.59229e+07	1.30011e+07	2.88e+06	2.76307	4.51426	113.625	7.91253e+07	1.93904e+07	3.44086e+06	4.08064	5.63534
Tupanvirus deep ocean	TV deep ocean	Mimiviridae	Protozoan	1516	450 (550 with tail)	Rodrigues et al., 2019	92.5163	3.76746e+07	1.36468e+07	3.032e+06	2.7607	4.50091	115.416	8.23089e+07	2.02417e+07	3.61205e+06	4.0663	5.60396
